# Supplementary material for: Proline Metabolism in WHO G4 Gliomas Is Altered as Compared to Unaffected Brain Tissue
Source: Cancers (Basel). 2024 Jan 21;16(2):456. doi: 10.3390/cancers16020456 (PMC10814259; doi:10.3390/cancers16020456)
Supplement: Supplementary file 1 [file cancers-16-00456-s001.zip]

Archive with 1 entries (1 files):
- cancers-2788451-supplementary.pdf
